# Supplementary material for: AMPK signaling linked to the schizophrenia-associated 1q21.1 deletion is required for neuronal and sleep maintenance
Source: PLoS Genet. 2018 Dec 19;14(12):e1007623. doi: 10.1371/journal.pgen.1007623 (PMC6317821; doi:10.1371/journal.pgen.1007623)
Supplement: S1 Table — Control elav>Dcr2/+ animals were compared to elav>Dcr2, alc-RNAi(KK) animals with neuronal knockdown of alc. (XLS) [file pgen.1007623.s009.xls]

## Sheet: Sheet1
Feature ID	GENE NAME	FBID_KEY	Pubmed gene ID	Fold change	P-value
CG4500	heimdall	FBgn0028519	34822	179.53	8.32324e-257
Hsp70Bb	Heat-shock-protein-70Bb	FBgn0013278	48582	45.1501	0
CG30059	-	FBgn0260475	246425	34.176	4.03182e-32
CR44994	-	FBgn0266329	19835747	33.8207	2.66842e-08
Mal-A8	Maltase A8	FBgn0033297	35830	30.6087	5.81812e-12
CG34040	-	FBgn0054040	3885655	22.4404	6.27594e-06
Mal-A7	Maltase A7	FBgn0033296	35829	20.8027	4.81628e-12
Cyp6d2	Cyp6d2	FBgn0034756	37594	15.825	7.14945e-45
lectin-24A	lectin-24A	FBgn0040104	53543	15.5203	3.16641e-07
squ	squash	FBgn0267347	2768920	11.8981	8.54553e-22
Amy-p	Amylase proximal	FBgn0000079	47764	8.71088	7.56991e-09
fdy			8674077	8.05093	6.36401e-10
CG14329	-	FBgn0038525	42116	7.28661	6.3921e-83
CG42596	defective proboscis extension response 21	FBgn0260995	8674044	6.85923	5.21174e-69
Cyp6a2	Cytochrome P450-6a2	FBgn0000473	35587	6.66386	1.09007e-142
Cyp309a2	Cyp309a2	FBgn0041337	33439	6.46765	1.22696e-69
CG17217	-	FBgn0032419	34644	6.24782	1.18425e-08
CG5107	-	FBgn0039342	43084	5.73794	5.76048e-09
CR45471	-	FBgn0267027	19834754	5.18095	1.67114e-15
Tep4	Thioester-containing protein 4	FBgn0041180	35248	4.86761	7.25223e-234
CG34195	-	FBgn0085224	37018	4.34876	7.84028e-24
CR32207	-	FBgn0052207	10178801	4.25163	1.94339e-10
pncr009:3L	putative noncoding RNA 009:3L	FBgn0062928	-1	3.84106	2.68573e-30
CG16898	-	FBgn0034480	37276	3.80236	2.3174e-44
CG4914	-	FBgn0036436	39597	3.69495	1.158e-06
Ugt37b1	UDP-glycosyltransferase 37b1	FBgn0026755	53584	3.46854	5.07287e-09
CG17264	-	FBgn0031490	33511	3.16589	6.30908e-16
CG18343	-	FBgn0033683	36297	2.96168	2.18316e-53
CG30148	-	FBgn0050148	37318	2.84118	7.75028e-30
CG34054	-	FBgn0054054	3885601	2.65626	2.79073e-15
atk	artichoke	FBgn0036995	40266	2.6469	1.05946e-51
CG17684	-	FBgn0263780	3355066	2.50919	1.91875e-43
CG13793	-	FBgn0031935	34047	2.45375	2.5379e-13
CG5830	-	FBgn0036556	39748	2.41972	1.41031e-42
Tig	Tiggrin	FBgn0011722	33896	2.36182	9.88629e-31
GstE5	Glutathione S transferase E5	FBgn0063495	37110	2.18106	1.78224e-10
CG32444	-	FBgn0043783	40406	2.18016	9.48009e-18
CG4962	-	FBgn0036597	39793	2.17789	1.57284e-22
Mal-B1	Maltase B1	FBgn0032381	34597	2.13948	2.8932e-10
Amy-d	Amylase distal	FBgn0000078	36932	1.98052	2.24515e-11
CG11426	-	FBgn0037166	40471	1.97012	3.62658e-23
Mal-B2	Maltase B2	FBgn0032382	34598	1.90478	5.14755e-13
CG9119	-	FBgn0035189	38124	1.85763	3.14549e-10
CG11842	-	FBgn0039629	43431	1.85128	1.05859e-22
CG17224	-	FBgn0031489	33510	1.79617	8.53834e-13
CG3999	-	FBgn0037801	41253	1.76441	3.32318e-05
CG31664	-	FBgn0051664	33359	1.72868	2.46007e-08
CG4302	-	FBgn0027073	37420	1.57349	5.02439e-12
CG12868	-	FBgn0033945	36620	1.55891	8.16537e-11
Ilp2	Insulin-like peptide 2	FBgn0036046	39150	1.55209	3.08801e-10
CG6910	-	FBgn0036262	39391	1.54894	3.12454e-08
CG5646	-	FBgn0039525	43311	1.52975	2.08667e-08
Cyp6w1	Cyp6w1	FBgn0033065	35543	1.52854	1.19716e-07
Cyp12a5	Cyp12a5	FBgn0038680	42293	1.47873	1.76318e-10
Ipk1	Ipk1	FBgn0050295	37360	1.4782	1.13665e-05
CG5955	-	FBgn0036997	40268	1.47798	2.90047e-09
CG42846	-	FBgn0262035	10178831	1.46146	2.97273e-10
CG8460	-	FBgn0031996	34115	1.44394	7.22297e-07
CG30033	-	FBgn0050033	246406	1.44196	2.15891e-07
Rab26	Rab26	FBgn0086913	40359	1.39184	1.44093e-08
CG13794	-	FBgn0031936	34048	1.38962	8.14287e-08
MtnA	Metallothionein A	FBgn0002868	41202	1.38849	1.2026e-07
Cyp309a1	Cyp309a1	FBgn0031432	33438	1.368	1.50158e-05
stau	staufen	FBgn0003520	37065	1.35811	5.2116e-07
CG4716	-	FBgn0033820	36471	1.35673	1.19006e-05
CG13877	-	FBgn0035112	38036	1.3456	2.22441e-05
CG11961	-	FBgn0034436	37221	1.33339	1.48877e-07
Obp84a	Odorant-binding protein 84a	FBgn0011282	40874	1.33067	3.075e-06
CG11841	-	FBgn0039628	43430	1.30234	7.584e-06
Gadd45	Growth arrest and DNA damage-inducible 45	FBgn0033153	35646	1.30159	2.29808e-06
Ance-4	Ance-4	FBgn0033366	35909	1.29034	1.41392e-05
spartin	spartin	FBgn0037265	40582	1.28193	2.17026e-05
Cyp4d20	Cyp4d20	FBgn0035344	38311	-1.27048	9.45888e-05
CG5210	Imaginal disc growth factor 6	FBgn0013763	36868	-1.27582	5.41271e-05
CG30054	-	FBgn0050054	246420	-1.27591	3.83669e-05
Nep1	Neprilysin 1	FBgn0029843	31547	-1.28241	2.40081e-05
CG12262	-	FBgn0035811	38864	-1.28704	1.75223e-05
emc	extra macrochaetae	FBgn0000575	38091	-1.29675	2.41487e-05
CG42368	Dpr-interacting protein epsilon	FBgn0259714	7354433	-1.29837	6.56914e-06
AGBE	1	FBgn0053138	326264	-1.29897	3.19106e-05
CG5326	-	FBgn0038983	42655	-1.29997	9.85841e-06
CG6426	-	FBgn0034162	36891	-1.3001	1.86162e-05
CG5945	-	FBgn0032494	34729	-1.30244	4.6184e-05
Cpr65Au	Cuticular protein 65Au	FBgn0042119	59158	-1.31124	1.36035e-05
CG32082	-	FBgn0052082	39258	-1.31317	6.82159e-05
CR40190	-	FBgn0085732	5740733	-1.31389	1.18e-06
GNBP3	Gram-negative bacteria binding protein 3	FBgn0040321	39020	-1.32271	1.19489e-06
dp			36461	-1.32452	4.66166e-05
CG1124	-	FBgn0037290	40613	-1.32704	3.55612e-06
gol	goliath	FBgn0004919	38006	-1.32747	2.83188e-06
Sec63	Secretory 63	FBgn0035771	38819	-1.32899	8.11509e-07
CG16836	-	FBgn0040735	50208	-1.33449	6.66428e-05
CG10702	-	FBgn0032752	35181	-1.33632	2.9395e-05
whd	withered	FBgn0261862	36109	-1.34264	2.85628e-06
mre11	meiotic recombination 11	FBgn0020270	34565	-1.34403	7.79939e-06
Acer	Angiotensin-converting enzyme-related	FBgn0016122	34189	-1.34631	1.67289e-06
CG14757	-	FBgn0033274	35797	-1.35583	9.63715e-07
gb	genderblind	FBgn0039487	43265	-1.358	3.3843e-06
Dat	Dopamine N acetyltransferase	FBgn0019643	36849	-1.35862	1.10104e-05
bt	bent	FBgn0005666	43814	-1.35961	3.66292e-05
Strn-Mlck	Stretchin-Mlck	FBgn0265045	36753	-1.36182	8.89432e-06
alpha-Est2	alpha-Esterase-2	FBgn0015570	40908	-1.3672	1.34552e-07
CG1136	-	FBgn0035490	38479	-1.39193	5.10888e-07
CG1827	-	FBgn0033431	35989	-1.39282	1.39861e-06
CG4752	-	FBgn0034733	37569	-1.40037	1.1137e-07
pirk	poor Imd response upon knock-in	FBgn0034647	37468	-1.40582	9.22826e-05
CG7220	-	FBgn0033544	36129	-1.4079	4.20573e-07
CG9485	-	FBgn0034618	37435	-1.41438	7.40194e-06
trol	terribly reduced optic lobes	FBgn0267911	45320	-1.42052	5e-09
Zasp52	Z band alternatively spliced PDZ-motif protein 52	FBgn0265991	36740	-1.44437	6.3902e-09
GlyS	Glycogen synthase	FBgn0266064	41823	-1.44891	6.73306e-08
Gs1	Glutamine synthetase 1	FBgn0001142	33172	-1.45125	2.11908e-07
CG11321	-	FBgn0031857	33950	-1.45452	1.65094e-09
CG12338	-	FBgn0033543	36128	-1.45707	1.6586e-09
CG32165	-	FBgn0042178	59216	-1.46093	8.31762e-05
CG10031	-	FBgn0031563	33594	-1.46339	6.61934e-10
CG30050	-	FBgn0050050	246417	-1.46639	2.45308e-05
CG9186	-	FBgn0035206	38150	-1.4711	5.74908e-10
Rgk2	Rad	FBgn0085419	37132	-1.47153	3.45196e-09
FER	FER tyrosine kinase	FBgn0000723	41118	-1.47177	3.88161e-11
ple	pale	FBgn0005626	38746	-1.47611	8.95321e-10
rdhB	retinol dehydrogenase B	FBgn0038946	42614	-1.47612	4.68776e-08
Unc-89	Unc-89	FBgn0053519	3346201	-1.47858	2.5578e-10
CG11073	-	FBgn0034693	37519	-1.47904	1.29709e-10
lox2	lysyl oxidase-like 2	FBgn0034660	37485	-1.48281	3.96681e-08
sls	sallimus	FBgn0086906	44013	-1.48543	1.21465e-05
CG34120	-	FBgn0083956	318066	-1.49161	2.78654e-09
Aldh	Aldehyde dehydrogenase	FBgn0012036	34256	-1.49746	5.24415e-10
CG16756	-	FBgn0029765	31460	-1.5015	7.30771e-12
Cyp9b2	Cytochrome P450-9b2	FBgn0015039	35635	-1.51566	1.26503e-11
sxe2	sex-specific enzyme 2	FBgn0038398	41954	-1.53218	1.65057e-11
CG15065	-	FBgn0040734	50207	-1.54171	3.0787e-09
IM10			36486	-1.55057	1.12901e-09
CG5590	-	FBgn0039537	43325	-1.55269	1.27898e-13
ImpE1	Ecdysone-inducible gene E1	FBgn0001253	45879	-1.57016	2.54274e-05
CG14946	firelighter	FBgn0032405	34627	-1.5726	1.02141e-13
CG42708	Glutaminase	FBgn0261625	36396	-1.57519	8.8467e-12
CG14439	-	FBgn0029898	31614	-1.58346	4.5659e-12
CG16978	-	FBgn0040972	50446	-1.59419	5.83289e-12
Pepck	Phosphoenolpyruvate carboxykinase	FBgn0003067	37131	-1.63322	2.14037e-10
Hml	Hemolectin	FBgn0029167	39529	-1.6351	5.26e-07
CG45087	-	FBgn0266488	19834964	-1.63524	4.55616e-10
Mink	Mitotic spindle and nuclear protein	FBgn0039250	42982	-1.64115	4.03371e-05
CG4267	-	FBgn0264979	33405	-1.64355	0
CG8129	-	FBgn0037684	41117	-1.65522	7.17069e-11
CG10226	-	FBgn0035695	38725	-1.66935	0
Ilp6	Insulin-like peptide 6	FBgn0044047	31220	-1.67415	3.87516e-09
CG17211	-	FBgn0032414	34639	-1.68585	1.11022e-15
CG10359	-	FBgn0035452	38434	-1.69081	3.71665e-07
Zip89B	Zinc/iron regulated transporter-related protein 89B	FBgn0038412	41975	-1.70841	2.85527e-12
retinin	retinin	FBgn0040074	53564	-1.71536	5.81757e-14
CG15506	-	FBgn0039686	43498	-1.71992	1.37654e-05
Ppn	Papilin	FBgn0003137	43872	-1.7225	2.12071e-08
CG5618	-	FBgn0036975	40241	-1.75185	3.42038e-12
Drsl4	Drosomycin-like 4	FBgn0052282	317954	-1.77073	4.1368e-10
PPO2	Prophenoloxidase 2	FBgn0033367	35910	-1.78459	3.75821e-07
tobi	target of brain insulin	FBgn0261575	43072	-1.78785	3.63285e-05
Rfabg			43827	-1.79792	4.51861e-13
CG8654	-	FBgn0034479	37275	-1.83627	0
Cyp305a1	Cyp305a1	FBgn0036910	40161	-1.86382	0
CG14567	-	FBgn0037126	40420	-1.89379	0
CG18278	-	FBgn0033836	36487	-1.91897	0
vkg	viking	FBgn0016075	33726	-1.92157	0
CR44889	-	FBgn0266183	19836216	-1.92397	1.74442e-05
Rh5	Rhodopsin 5	FBgn0014019	34615	-1.92945	0
Pu	Punch	FBgn0003162	32083	-1.93648	0
mthl8	methuselah-like 8	FBgn0052475	38013	-1.9982	0
CG9090	-	FBgn0034497	37297	-2.00234	0
eco	Establishment of cohesion	FBgn0035766	38812	-2.03565	0
CG7906	-	FBgn0036417	39575	-2.07201	4.11569e-07
Cg25C			33727	-2.07385	0
Cpr49Ag	Cuticular protein 49Ag	FBgn0033730	36353	-2.08238	0
CR45973	-	FBgn0267635	26067300	-2.09929	1.39698e-07
Ada1-1	transcriptional Adaptor 1-1	FBgn0051865	318991	-2.1133	5.86043e-08
CG17005	-	FBgn0032109	34249	-2.15887	1.9002e-11
CG11211	-	FBgn0033067	35545	-2.19807	0
CG6280	-	FBgn0033866	36522	-2.2517	1.01946e-07
CR44291	-	FBgn0265318	19835835	-2.2801	4.99417e-06
AstC-R1	Allatostatin C receptor 1	FBgn0036790	40020	-2.42995	0
CG12896	-	FBgn0033521	36101	-2.49963	4.78443e-14
alc	alicorn	FBgn0260972	35931	-2.50211	0
CG15020	-	FBgn0035543	38544	-2.5898	6.06337e-06
CCHa2	CCHamide-2	FBgn0038147	35535	-2.60713	0
CG7203	-	FBgn0031942	34055	-2.63913	0
Lsp1beta	Larval serum protein 1 beta	FBgn0002563	33274	-2.72539	0
fit	female-specific independent of transformer	FBgn0038914	42578	-2.8488	0
Osi2	Osiris 2	FBgn0037410	40756	-2.9032	0
CG13488	-	FBgn0034670	37496	-2.97959	6.65857e-10
CG11052	-	FBgn0040524	49997	-3.04812	1.63212e-05
CG6654	-	FBgn0038301	41831	-3.23516	1.13052e-106
Obp56e	Odorant-binding protein 56e	FBgn0034471	37267	-3.3802	0
CG34291	-	FBgn0085320	5740331	-3.8528	2.02746e-15
Cpr49Af	Cuticular protein 49Af	FBgn0033729	36352	-4.17305	1.94657e-18
CG6733	-	FBgn0039052	42731	-4.48323	1.22267e-25
CR43086	-	FBgn0262532	12797927	-5.23763	6.5715e-10
Oatp26F	Organic anion transporting polypeptide 26F	FBgn0051634	33927	-5.40013	8.14222e-14
CG15531	-	FBgn0039755	43592	-6.32115	7.98591e-05
Obp56a	Odorant-binding protein 56a	FBgn0034468	37264	-6.55312	5.90207e-161
CG32437	-	FBgn0052437	40366	-6.90923	4.60481e-07
CG8563	-	FBgn0035777	38826	-6.94438	7.89366e-15
Obp99d	Odorant-binding protein 99d	FBgn0039684	43496	-14.395	2.68879e-36
CG43291	-	FBgn0262983	12797901	-18.6938	9.75772e-24
CG12971	-	FBgn0037078	40365	-35.3831	1.26183e-30
CG17242	-	FBgn0250841	59226	-40.9094	2.58158e-05
CR45600	-	FBgn0267160	19835798	-62.4568	0
